# Supplementary material for: Analysis of Wastewater Reveals the Spread of Diverse Extended-Spectrum β-Lactamase-Producing E. coli Strains in uMgungundlovu District, South Africa
Source: Antibiotics (Basel). 2021 Jul 15;10(7):860. doi: 10.3390/antibiotics10070860 (PMC8300763; doi:10.3390/antibiotics10070860)
Supplement: Supplementary file 1 [file antibiotics-10-00860-s001.zip]

Archive with 1 entries (1 files):
- antibiotics-1282687-supplementary.pdf
